# Supplementary material for: Vaginal Microbiome Dynamics of Cows in Different Parities
Source: Animals (Basel). 2023 Sep 10;13(18):2880. doi: 10.3390/ani13182880 (PMC10525485; doi:10.3390/ani13182880)
Supplement: Supplementary file 1 [file animals-13-02880-s001.zip › animals-2490486-supplementary/Table S1 QC stat of all samples.xls]

Sample Name	Raw PE(#)	Combined(#)	Qualified(#)	Nochime(#)	Base(nt)	AvgLen(nt)	Q20	Q30	GC%	Effective%
G0.10	79,774	77,752	77,483	60,928	25,333,091	416	98.58	95.16	52.75	76.38
G0.11	80,752	77,895	77,431	63,272	26,056,923	412	97.76	92.84	52.39	78.35
G0.12	88,015	85,279	84,683	56,871	23,498,234	413	97.82	92.95	52.14	64.62
G0.13	84,775	76,161	75,273	46,280	19,048,786	412	97.57	92.41	52.86	54.59
G0.14	90,413	87,770	86,851	55,644	22,900,173	412	97.44	91.90	52.75	61.54
G0.15	84,512	83,676	83,168	66,241	27,595,220	417	98.27	94.12	52.01	78.38
G0.16	81,638	80,603	79,959	58,898	24,240,724	412	97.55	92.42	52.82	72.15
G0.17	91,288	87,725	86,808	52,880	21,736,352	411	97.57	92.42	52.87	57.93
G0.18	87,870	86,694	85,933	61,177	25,149,120	411	97.57	92.47	52.75	69.62
G0.19	87,408	52,162	51,596	36,947	15,165,886	410	97.60	92.48	52.86	42.27
G0.1	86,977	86,697	86,091	59,327	24,419,698	412	97.70	92.73	52.50	68.21
G0.20	89,336	88,628	87,919	61,793	25,394,867	411	97.61	92.44	52.81	69.17
G0.21	72,820	70,875	70,566	61,429	25,180,971	410	97.62	92.53	53.00	84.36
G0.22	75,099	72,825	72,271	56,283	23,155,781	411	97.60	92.49	52.77	74.95
G0.23	90,163	88,402	87,476	63,226	26,119,640	413	97.61	92.52	52.57	70.12
G0.24	76,054	75,106	74,462	52,254	21,530,322	412	97.59	92.31	52.52	68.71
G0.25	83,358	73,242	72,493	50,374	20,705,292	411	97.64	92.60	52.68	60.43
G0.26	74,938	72,925	72,637	61,058	25,098,487	411	97.73	92.75	52.71	81.48
G0.27	82,721	81,990	81,512	65,789	27,101,252	412	97.65	92.62	52.66	79.53
G0.28	77,491	76,009	75,629	63,511	26,174,905	412	97.62	92.59	52.68	81.96
G0.29	81,373	80,741	80,191	61,096	25,144,566	412	97.66	92.63	52.15	75.08
G0.2	85,931	83,097	82,538	57,134	23,513,134	412	97.77	92.83	52.58	66.49
G0.30	86,676	85,222	84,652	64,725	26,573,801	411	97.61	92.55	52.82	74.67
G0.31	80,464	79,582	79,046	59,945	24,660,337	411	97.75	92.87	52.67	74.50
G0.32	74,501	71,648	71,236	60,865	25,133,823	413	98.33	94.21	52.42	81.70
G0.33	84,299	83,261	82,758	66,236	27,237,908	411	97.66	92.58	52.71	78.57
G0.34	84,109	81,311	80,783	63,532	26,182,979	412	97.59	92.42	52.66	75.54
G0.35	83,561	82,767	82,129	64,004	26,504,126	414	98.12	93.82	52.19	76.60
G0.36	77,167	74,699	74,284	60,787	25,184,630	414	98.26	94.17	52.32	78.77
G0.37	76,492	74,029	73,791	62,433	25,725,959	412	98.28	94.29	52.50	81.62
G0.38	77,683	77,356	76,985	62,970	25,966,933	412	98.18	93.91	52.10	81.06
G0.39	82,704	82,675	81,966	62,534	25,781,456	412	98.26	94.22	52.39	75.61
G0.3	87,859	87,535	86,968	65,501	27,049,448	413	97.79	92.93	52.48	74.55
G0.40	90,189	87,955	87,511	65,745	27,154,164	413	98.20	94.12	52.24	72.90
G0.41	84,051	81,847	81,325	56,257	23,186,695	412	98.15	93.89	52.29	66.93
G0.42	87,209	86,472	85,899	61,467	25,265,911	411	98.30	94.34	52.56	70.48
G0.43	80,263	56,588	56,229	37,573	15,485,192	412	97.68	92.64	52.29	46.81
G0.44	80,059	77,986	77,516	60,967	25,129,209	412	98.22	93.96	52.49	76.15
G0.45	87,093	86,967	86,365	56,557	23,324,286	412	98.28	94.28	52.34	64.94
G0.46	81,620	79,634	79,219	61,845	25,459,247	412	98.29	94.29	52.68	75.77
G0.47	75,308	62,504	62,021	44,395	18,376,856	414	97.92	93.37	52.36	58.95
G0.48	78,889	76,488	76,144	61,366	25,355,382	413	98.34	94.38	52.49	77.79
G0.49	82,717	81,324	80,958	66,233	27,374,539	413	98.15	93.88	51.66	80.07
G0.4	85,090	83,159	82,633	64,908	26,744,756	412	97.68	92.69	52.02	76.28
G0.50	83,018	82,072	81,683	64,721	26,767,543	414	98.30	94.30	52.59	77.96
G0.51	79,049	78,464	78,028	59,673	24,590,429	412	98.25	94.21	52.54	75.49
G0.52	72,728	69,765	69,621	60,340	24,798,715	411	98.14	93.96	52.72	82.97
G0.53	86,219	86,164	85,661	64,320	26,542,463	413	98.26	94.21	52.14	74.60
G0.54	91,269	88,870	88,449	67,082	27,611,442	412	98.27	94.28	52.59	73.50
G0.55	84,702	84,147	83,656	61,477	25,298,770	412	98.22	94.06	52.74	72.58
G0.56	86,124	83,184	82,744	64,854	26,718,350	412	98.31	94.30	52.34	75.30
G0.57	81,769	81,452	80,927	60,161	24,918,326	414	98.17	93.97	52.27	73.57
G0.58	89,787	88,305	87,787	63,319	26,076,182	412	98.17	93.97	52.65	70.52
G0.59	77,401	76,375	76,056	63,739	26,297,594	413	98.29	94.30	52.24	82.35
G0.5	83,211	81,601	81,121	61,500	25,385,790	413	97.61	92.53	52.38	73.91
G0.60	78,323	77,597	77,179	60,012	24,759,478	413	98.31	94.34	52.02	76.62
G0.61	74,978	74,810	74,564	62,361	25,629,747	411	98.34	94.42	52.58	83.17
G0.6	86,646	85,709	85,479	50,731	20,857,069	411	98.73	95.37	52.52	58.55
G0.7	84,065	82,097	81,687	65,302	26,909,625	412	97.81	92.96	52.71	77.68
G0.8	79,885	79,197	78,742	61,083	25,161,153	412	97.82	92.93	52.06	76.46
G0.9	77,088	76,911	76,508	60,643	24,925,086	411	97.71	92.70	52.68	78.67
G1.10	78,500	76,254	75,968	62,304	25,739,180	413	98.33	94.39	51.87	79.37
G1.11	74,280	71,870	71,665	62,371	25,595,235	410	98.29	94.29	52.67	83.97
G1.12	86,310	51,698	51,435	45,531	18,781,370	412	98.14	93.93	50.34	52.75
G1.13	80,511	77,688	77,277	54,603	22,466,487	411	98.28	94.33	52.56	67.82
G1.14	82,832	82,763	82,252	63,826	26,567,733	416	98.29	94.17	49.85	77.05
G1.15	86,663	86,270	85,664	60,798	25,088,277	413	98.28	94.28	52.56	70.15
G1.16	78,965	76,680	76,236	65,017	26,791,925	412	98.35	94.27	52.42	82.34
G1.17	84,982	71,017	70,745	62,062	25,394,443	409	98.15	93.80	50.88	73.03
G1.18	82,007	80,569	80,203	57,481	23,663,325	412	98.31	94.37	52.50	70.09
G1.19	89,827	69,127	68,802	58,773	24,217,455	412	98.28	94.22	50.32	65.43
G1.1	87,596	86,103	85,700	65,901	27,167,024	412	98.33	94.35	52.43	75.23
G1.20	79,406	77,415	77,122	62,763	25,913,380	413	98.31	94.33	51.89	79.04
G1.21	73,909	73,636	73,405	60,403	24,874,039	412	98.21	94.12	52.57	81.73
G1.22	81,881	79,556	78,988	61,570	25,500,186	414	98.30	94.33	52.44	75.19
G1.23	73,845	73,229	72,971	61,622	25,348,487	411	98.34	94.36	52.59	83.45
G1.24	86,967	86,850	86,264	46,014	18,940,382	412	98.31	94.38	52.57	52.91
G1.25	81,722	72,647	72,190	53,331	21,971,080	412	98.03	93.73	52.75	65.26
G1.26	80,771	78,458	78,039	64,481	27,021,875	419	98.50	94.96	52.71	79.83
G1.27	84,542	83,734	83,255	54,964	22,663,697	412	98.26	94.27	52.55	65.01
G1.28	86,337	86,034	85,486	50,161	20,598,474	411	98.29	94.34	52.47	58.10
G1.29	83,130	81,631	81,121	44,622	18,338,832	411	98.31	94.40	52.68	53.68
G1.2	74,542	73,811	73,518	62,210	25,655,532	412	97.97	93.54	50.35	83.46
G1.30	81,965	81,923	81,404	49,612	20,379,589	411	98.35	94.49	52.93	60.53
G1.31	84,400	76,838	76,392	57,708	23,871,400	414	97.98	93.44	52.31	68.37
G1.32	82,626	71,493	70,976	46,650	19,212,455	412	98.32	94.42	52.55	56.46
G1.33	77,548	70,632	69,926	48,760	20,058,241	411	98.33	94.44	53.52	62.88
G1.34	87,305	85,501	84,827	56,023	23,268,873	415	98.30	94.29	52.47	64.17
G1.35	79,356	76,429	76,072	36,710	15,124,465	412	98.00	93.68	53.19	46.26
G1.36	82,790	81,087	80,696	39,926	16,388,198	410	97.99	93.49	52.86	48.23
G1.37	81,855	81,672	81,469	69,241	28,769,775	416	98.29	94.44	52.76	84.59
G1.38	73,900	72,430	72,150	57,061	23,625,409	414	98.15	93.88	52.60	77.21
G1.39	83,251	80,589	79,437	69,118	28,801,345	417	98.68	95.44	52.34	83.02
G1.3	82,739	80,813	80,177	69,065	28,624,923	414	97.78	93.01	49.75	83.47
G1.40	82,025	79,226	78,871	38,908	15,972,637	411	98.00	93.66	52.99	47.43
G1.41	79,325	76,722	76,422	44,330	18,344,589	414	98.25	94.28	52.49	55.88
G1.42	79,718	78,431	78,108	46,100	19,104,529	414	98.19	94.08	52.91	57.83
G1.43	71,620	71,020	70,779	40,026	16,456,339	411	98.35	94.56	53.08	55.89
G1.44	79,034	77,620	77,307	40,454	16,620,823	411	98.18	94.11	52.97	51.19
G1.45	73,605	70,932	70,733	47,176	19,423,356	412	98.28	94.33	53.35	64.09
G1.46	75,638	73,861	73,593	60,761	25,103,517	413	98.35	94.43	52.34	80.33
G1.47	81,122	78,964	78,630	58,942	24,290,863	412	98.41	94.49	52.88	72.66
G1.48	79,811	79,219	78,954	62,261	25,617,171	411	98.44	94.64	52.70	78.01
G1.49	75,883	75,703	75,472	63,155	26,158,577	414	98.33	94.33	52.81	83.23
G1.4	75,322	74,803	74,452	61,014	25,114,493	412	98.26	94.20	51.93	81.00
G1.50	89,587	87,700	87,335	67,908	28,121,320	414	98.45	94.60	52.88	75.80
G1.51	72,222	71,248	71,058	59,755	24,656,340	413	98.39	94.42	52.03	82.74
G1.52	84,883	84,319	83,429	72,176	30,513,881	423	97.66	92.86	51.41	85.03
G1.53	87,802	86,190	85,287	73,418	31,001,134	422	97.54	92.68	51.53	83.62
G1.54	74,158	73,749	73,410	57,801	23,917,091	414	98.25	94.10	52.09	77.94
G1.55	82,761	82,650	81,666	70,947	29,980,186	423	97.53	92.57	51.30	85.73
G1.56	77,901	75,120	74,523	52,143	21,483,238	412	98.21	93.91	52.28	66.93
G1.57	85,861	85,214	84,742	64,285	26,484,794	412	98.30	94.29	52.64	74.87
G1.58	83,079	80,103	79,661	62,120	25,842,592	416	98.19	94.03	52.03	74.77
G1.59	83,557	82,017	81,701	67,779	27,904,771	412	98.35	94.45	52.33	81.12
G1.5	86,083	84,843	84,385	60,903	25,117,142	412	98.23	94.16	52.15	70.75
G1.60	77,821	75,790	75,503	65,144	26,861,581	412	98.21	94.04	52.36	83.71
G1.6	84,744	84,077	83,613	65,936	27,219,338	413	98.34	94.38	50.14	77.81
G1.7	82,891	82,818	82,405	59,217	24,369,091	412	98.30	94.35	52.37	71.44
G1.8	82,845	79,955	79,620	65,579	26,969,855	411	98.30	94.28	52.53	79.16
G1.9	85,493	82,560	82,158	64,149	26,359,564	411	98.30	94.27	52.43	75.03
G2.10	89,305	86,696	85,939	55,812	23,079,426	414	98.19	94.04	52.15	62.50
G2.11	85,267	65,008	64,388	47,779	19,615,197	411	98.10	93.65	52.65	56.03
G2.12	85,456	61,180	60,578	45,998	18,904,805	411	98.22	94.09	52.44	53.83
G2.13	80,355	78,884	78,338	66,046	27,734,439	420	97.79	93.14	52.02	82.19
G2.14	84,553	84,241	83,835	69,623	28,940,396	416	97.93	93.50	52.04	82.34
G2.15	86,457	83,794	83,048	66,296	27,846,186	420	97.78	93.16	51.67	76.68
G2.16	80,788	78,815	78,136	60,213	24,806,257	412	98.27	94.24	52.24	74.53
G2.17	77,548	74,640	74,278	61,552	25,220,543	410	98.28	94.30	52.41	79.37
G2.18	86,002	85,547	85,063	67,031	27,610,528	412	98.30	94.33	52.39	77.94
G2.19	79,916	79,487	79,002	59,920	24,745,520	413	98.22	94.19	53.73	74.98
G2.1	77,785	77,504	77,210	43,032	17,750,433	412	98.14	93.86	53.09	55.32
G2.20	74,529	71,925	71,494	51,817	21,436,167	414	98.32	94.40	52.19	69.53
G2.21	81,144	80,269	79,924	67,692	27,912,398	412	98.35	94.39	52.26	83.42
G2.22	79,386	77,352	76,863	61,364	25,356,044	413	98.24	94.12	51.99	77.30
G2.23	80,743	78,696	78,104	65,261	27,285,440	418	97.72	92.96	51.83	80.83
G2.24	80,684	78,798	78,366	62,772	25,923,989	413	98.35	94.35	52.03	77.80
G2.25	71,391	70,365	70,044	60,079	24,984,666	416	97.90	93.36	52.00	84.15
G2.26	82,604	81,076	80,382	66,639	27,525,304	413	98.21	94.00	52.80	80.67
G2.27	80,148	79,446	78,678	63,139	25,943,034	411	98.33	94.41	52.58	78.78
G2.28	79,437	77,011	76,574	59,651	24,662,843	413	98.28	94.24	52.65	75.09
G2.29	81,736	79,052	78,697	67,624	27,907,211	413	98.30	94.33	52.58	82.73
G2.2	82,633	61,046	60,569	53,194	22,072,848	415	98.28	94.27	50.06	64.37
G2.30	80,002	78,650	78,263	61,145	25,169,242	412	98.33	94.36	52.59	76.43
G2.3	77,911	77,830	77,561	63,390	26,161,832	413	98.78	95.69	52.30	81.36
G2.4	82,052	79,330	79,093	66,423	27,557,219	415	98.30	94.25	52.02	80.95
G2.5	77,225	76,579	76,291	63,624	26,420,040	415	97.96	93.57	52.08	82.39
G2.6	79,495	77,946	77,549	61,177	25,205,662	412	98.38	94.47	52.71	76.96
G2.7	79,168	78,705	78,486	66,049	27,188,497	412	98.35	94.40	52.97	83.43
G2.8	79,361	77,090	76,738	62,924	26,021,412	414	98.29	94.17	51.82	79.29
G2.9	80,638	78,429	78,231	64,063	26,472,387	413	98.47	94.67	52.31	79.45
G3.10	84,194	82,581	82,186	65,138	26,821,502	412	98.17	94.05	53.79	77.37
G3.11	86,097	84,938	84,376	68,617	28,323,163	413	98.33	94.34	49.69	79.70
G3.12	74,723	74,282	73,952	60,742	24,986,257	411	98.30	94.36	52.41	81.29
G3.13	87,590	87,368	86,841	66,944	27,550,366	412	98.30	94.29	52.97	76.43
G3.14	85,379	84,969	84,519	63,444	26,188,859	413	98.37	94.42	52.41	74.31
G3.15	82,809	81,530	81,066	62,511	25,856,744	414	98.27	94.23	52.24	75.49
G3.16	81,488	80,135	79,684	64,458	26,394,408	409	98.30	94.29	52.82	79.10
G3.17	88,797	86,749	86,211	68,402	28,197,324	412	98.30	94.31	51.98	77.03
G3.18	79,358	78,263	77,893	58,984	24,331,908	413	98.39	94.46	52.20	74.33
G3.19	81,203	81,133	80,539	55,638	22,932,423	412	98.12	93.84	52.13	68.52
G3.1	86,827	86,713	85,895	62,156	25,665,279	413	98.26	94.28	53.77	71.59
G3.20	83,398	81,868	81,567	65,465	26,846,115	410	98.42	94.60	52.79	78.50
G3.21	77,963	76,429	76,067	60,327	24,878,409	412	98.33	94.39	52.46	77.38
G3.22	81,350	80,032	79,564	60,199	24,769,789	411	97.66	92.64	52.57	74.00
G3.23	83,166	82,328	81,864	66,030	27,119,230	411	97.70	92.75	52.82	79.40
G3.24	88,629	86,229	85,708	68,007	27,966,321	411	97.72	92.72	52.63	76.73
G3.25	84,719	82,202	81,692	64,123	26,355,014	411	97.70	92.75	52.65	75.69
G3.26	86,263	86,036	85,468	66,282	27,334,539	412	97.69	92.70	52.63	76.84
G3.27	85,948	85,688	85,034	68,924	28,592,399	415	97.82	92.90	50.45	80.19
G3.28	84,191	82,545	82,191	62,206	25,674,542	413	98.67	95.43	52.61	73.89
G3.2	73,179	70,522	70,147	60,674	24,992,271	412	98.29	94.34	52.63	82.91
G3.3	84,879	84,728	83,771	75,723	32,026,566	423	97.45	92.44	51.31	89.21
G3.4	75,111	72,567	72,258	62,722	25,841,847	412	98.26	94.04	52.29	83.51
G3.5	75,462	72,710	72,343	59,712	24,648,353	413	98.35	94.42	52.38	79.13
G3.6	80,867	79,566	78,909	64,368	26,912,852	418	97.88	93.30	51.94	79.60
G3.7	83,052	80,746	80,097	63,509	26,263,828	414	98.37	94.40	51.82	76.47
G3.8	75,494	75,383	75,033	58,912	24,256,543	412	98.26	94.18	52.47	78.04
G3.9	84,750	83,627	83,150	63,565	26,267,974	413	98.33	94.40	52.47	75.00
G4.10	83,336	82,998	82,606	63,763	26,257,070	412	98.83	95.77	52.22	76.51
G4.11	78,378	76,288	76,006	63,574	26,257,768	413	98.72	95.49	52.19	81.11
G4.12	76,641	76,285	76,024	63,961	26,275,313	411	98.65	95.30	52.62	83.46
G4.13	86,017	84,184	83,765	68,933	28,453,781	413	98.69	95.38	52.42	80.14
G4.14	79,530	77,875	77,297	61,645	25,288,423	410	98.79	95.69	52.41	77.51
G4.15	82,385	81,751	81,458	67,849	27,929,456	412	98.81	95.77	52.56	82.36
G4.16	75,975	75,442	75,132	61,102	25,151,059	412	98.72	95.47	52.65	80.42
G4.17	86,039	84,007	83,617	68,883	28,490,740	414	98.68	95.24	53.01	80.06
G4.18	83,331	82,950	82,480	63,709	26,339,168	413	98.67	95.37	52.99	76.45
G4.1	77,633	77,395	77,057	62,534	25,779,002	412	98.31	94.39	53.25	80.55
G4.2	82,509	81,452	80,890	63,774	26,211,782	411	97.66	92.61	52.86	77.29
G4.3	83,389	82,925	82,211	64,211	26,426,494	412	97.75	92.83	52.49	77.00
G4.4	90,365	87,834	87,136	65,437	27,003,562	413	97.65	92.64	52.59	72.41
G4.5	81,516	79,261	78,640	61,610	25,375,918	412	97.58	92.52	52.85	75.58
G4.6	78,358	53,552	52,990	36,809	15,149,847	412	97.38	91.98	52.31	46.98
G4.7	74,565	72,589	72,144	57,139	23,478,646	411	97.65	92.65	52.73	76.63
G4.8	83,216	82,986	82,347	61,282	25,198,282	411	97.71	92.77	52.77	73.64
G4.9	82,305	81,809	81,237	65,224	26,914,053	413	97.64	92.54	51.73	79.25
G5.10	74,738	73,074	72,829	61,395	25,260,702	411	98.74	95.47	52.54	82.15
G5.11	77,808	75,435	75,217	64,443	26,553,277	412	98.84	95.83	52.33	82.82
G5.12	87,207	84,951	84,474	64,115	26,349,876	411	98.85	95.88	52.84	73.52
G5.13	77,854	75,120	74,779	60,287	24,936,388	414	98.82	95.79	53.11	77.44
G5.14	85,034	82,212	81,770	67,016	27,559,926	411	98.78	95.68	52.66	78.81
G5.1	84,075	82,727	82,063	57,185	23,503,584	411	97.65	92.54	52.64	68.02
G5.2	84,588	83,715	83,168	63,383	26,036,015	411	97.78	92.87	52.89	74.93
G5.3	75,571	73,044	72,493	47,461	19,518,674	411	98.72	95.56	52.71	62.80
G5.4	84,279	83,300	82,845	66,376	27,176,927	409	98.85	95.88	51.94	78.76
G5.5	82,786	82,182	81,831	65,756	27,072,561	412	98.77	95.69	52.37	79.43
G5.6	88,150	85,949	85,444	68,078	28,020,849	412	98.66	95.40	52.51	77.23
G5.7	83,881	83,767	83,354	66,467	27,387,974	412	98.82	95.79	52.33	79.24
G5.8	79,740	79,084	78,799	66,012	27,190,214	412	98.84	95.78	52.37	82.78
G5.9	75,150	74,682	74,334	61,580	25,300,955	411	98.74	95.54	52.61	81.94
G6.10	78,818	78,484	78,188	60,379	24,869,092	412	98.70	95.48	52.63	76.61
G6.11	81,623	79,827	79,540	65,846	27,091,109	411	98.78	95.70	52.45	80.67
G6.12	75,233	74,336	74,076	61,943	25,583,491	413	98.75	95.57	52.36	82.33
G6.13	89,151	87,354	86,915	67,643	27,923,910	413	98.81	95.69	52.52	75.87
G6.1	85,654	84,791	84,165	69,022	28,464,989	412	97.66	92.64	51.32	80.58
G6.2	81,584	80,905	80,262	62,179	25,657,042	413	97.57	92.44	53.14	76.21
G6.3	81,415	79,640	79,322	60,834	25,058,478	412	98.74	95.61	52.38	74.72
G6.4	84,299	82,391	82,085	67,420	27,782,544	412	98.74	95.60	52.38	79.98
G6.5	83,057	82,214	81,768	62,852	25,866,740	412	98.91	95.99	53.14	75.67
G6.6	79,017	78,759	78,359	65,416	26,732,271	409	98.84	95.76	50.12	82.79
G6.7	87,939	87,268	86,717	67,081	27,677,012	413	98.76	95.62	52.76	76.28
G6.8	82,382	80,688	80,253	62,030	25,522,757	411	98.68	95.40	52.59	75.30
G6.9	88,058	86,489	85,987	66,692	27,469,790	412	98.82	95.80	52.71	75.74
