# Supplementary material for: Vaginal Microbiome Dynamics of Cows in Different Parities
Source: Animals (Basel). 2023 Sep 10;13(18):2880. doi: 10.3390/ani13182880 (PMC10525485; doi:10.3390/ani13182880)
Supplement: Supplementary file 1 [file animals-13-02880-s001.zip › animals-2490486-supplementary/Table S2 Specific percentages at the level of each microbiota phylum.xls]

Taxonomy	G0	G1	G2	G3	G4	G5	G6
Firmicutes	0.670430	0.557971	0.580400	0.584856	0.653698	0.654302	0.593458
Proteobacteria	0.025681	0.070179	0.084571	0.056657	0.037450	0.026427	0.024610
Fusobacteriota	0.006224	0.052391	0.018303	0.035824	0.010086	0.021047	0.079268
Bacteroidota	0.219092	0.236574	0.239680	0.238993	0.190007	0.198376	0.200215
Actinobacteriota	0.045923	0.046429	0.037885	0.039736	0.064988	0.055258	0.066524
Campilobacterota	0.007931	0.006197	0.005305	0.006367	0.007758	0.007263	0.002938
Acidobacteriota	0.000100	0.000674	0.002678	0.005055	0.002867	0.000000	0.000000
Euryarchaeota	0.004569	0.010738	0.009609	0.008964	0.009054	0.016187	0.008007
Spirochaetota	0.007071	0.007292	0.009707	0.009469	0.009098	0.009659	0.013088
Chloroflexi	0.000064	0.000155	0.000657	0.001181	0.000628	0.000019	0.000018
Others	0.012915	0.011401	0.011206	0.012896	0.014368	0.011462	0.011874
