# Supplementary material for: Vaginal Microbiome Dynamics of Cows in Different Parities
Source: Animals (Basel). 2023 Sep 10;13(18):2880. doi: 10.3390/ani13182880 (PMC10525485; doi:10.3390/ani13182880)
Supplement: Supplementary file 1 [file animals-13-02880-s001.zip › animals-2490486-supplementary/Table S3 Specific proportions at the genus level of each microbiota.xls]

Taxonomy	G0	G1	G2	G3	G4	G5	G6
Pseudomonas	0.004049	0.029986	0.057082	0.036679	0.00138	0.002055	0.001924
Fusobacterium	0.005511	0.047563	0.016627	0.029718	0.005925	0.019346	0.061044
Bacteroides	0.024751	0.050815	0.043731	0.040654	0.023425	0.02591	0.033935
Histophilus	0.004375	0.010105	0.002908	0.001244	0.00773	0.001716	0.002438
UCG-005	0.115088	0.089666	0.097258	0.104028	0.104706	0.114778	0.103731
Corynebacterium	0.025491	0.027286	0.020943	0.026008	0.042123	0.037519	0.047109
UCG-010	0.101957	0.079327	0.074247	0.070484	0.087284	0.080652	0.075088
Campylobacter	0.007573	0.006012	0.004886	0.006344	0.007738	0.007261	0.002869
Caviibacter	0.000133	0.004393	0.000731	0.004455	0.001444	0.001593	0.018127
Porphyromonas	0.009804	0.012111	0.011439	0.014902	0.006323	0.003775	0.011418
Rikenellaceae_RC9_gut_group	0.068247	0.06003	0.061987	0.06631	0.056619	0.054201	0.054437
Muribaculaceae	0.009036	0.012857	0.012081	0.011216	0.008506	0.009075	0.008503
Ureaplasma	0.008639	0.005713	0.003606	0.003411	0.013335	0.002306	0.003779
Lactobacillus	0.001797	0.004424	0.001171	0.000039	0.000024	0.000059	0.000086
Acinetobacter	0.001503	0.000455	0.000276	0.000201	0.007439	0.002732	0.004679
Romboutsia	0.024282	0.019269	0.01977	0.021557	0.027602	0.025145	0.022337
Clostridium_sensu_stricto_1	0.026127	0.019147	0.01949	0.025371	0.023864	0.029332	0.018994
Helcococcus	0.002721	0.004672	0.001669	0.002728	0.008431	0.004378	0.00443
Escherichia-Shigella	0.001344	0.004149	0.006421	0.000089	0.000231	0.000718	0.000226
Pasteurella	0.000126	0.003302	0.001643	0.003365	0.004904	0.001977	0.001478
Vibrio	0.000104	0.001961	0.000182	0.000005	0.000005	0.000014	0.000003
Prevotella	0.001468	0.003798	0.002071	0.001243	0.000908	0.001836	0.002134
Atopostipes	0.016131	0.008046	0.009076	0.00701	0.01305	0.015234	0.013621
Ralstonia	0.00054	0.001928	0.000202	0.000162	0.000232	0.000125	0.000071
Methanobrevibacter	0.00455	0.010682	0.009527	0.00891	0.009004	0.016086	0.007984
Paeniclostridium	0.020396	0.012036	0.013021	0.013597	0.016758	0.015759	0.013491
Odoribacter	0.000259	0.001876	0.000335	0.00137	0.000055	0.000068	0.000066
Eubacterium_coprostanoligenes_group	0.035329	0.028368	0.031225	0.032365	0.036438	0.033829	0.030394
Alistipes	0.029052	0.02195	0.023184	0.024416	0.019835	0.021859	0.017445
Treponema	0.005391	0.005629	0.008533	0.005739	0.006183	0.007362	0.011033
Others	0.444228	0.412443	0.444677	0.436379	0.458497	0.463302	0.427127
